# Supplementary material for: Primary care prediction of hip and knee replacement 1–5 years in advance using Temporal Graph-based Convolutional Neural Networks (TG-CNNs)
Source: Rheumatology (Oxford). 2025 Apr 3;64(8):4589–98. doi: 10.1093/rheumatology/keaf185 (PMC12316357; doi:10.1093/rheumatology/keaf185)
Supplement: keaf185_Supplementary_Data [file keaf185_supplementary_data.zip]

Archive with 2 entries (2 files):
- rhe-24-2890-File007.docx
- rhe-24-2890-File008.pdf
